# Supplementary material for: Two Cases of Isolated Intracranial Aspergilloma Mimicking Convexity and Skull Base Meningioma: Diagnostic and Radiological Dilemmas
Source: Rev Neurol. 2026 Jul 28;81(7):52189. doi: 10.31083/RN52189 (PMC13421101; doi:10.31083/RN52189)
Supplement: Supplementary file 1 [file 1576-6578-81-7-52189-s1.zip]

Archive with 2 entries (2 files):
- CARE Checklist.docx
- PROCESS-2025-Checklist.docx
